# Supplementary material for: Expansion and Functional Diversification of SKP1-Like Genes in Wheat (Triticum aestivum L.)
Source: Int J Mol Sci. 2019 Jul 4;20(13):3295. doi: 10.3390/ijms20133295 (PMC6650978; doi:10.3390/ijms20133295)
Supplement: Supplementary file 1 [file ijms-20-03295-s001.zip]

Archive with 8 entries (7 files):
- ijms-510341 final suppl/
- ijms-510341 final suppl/Figure S1.pdf
- ijms-510341 final suppl/Supplementary Table S1. 92_Traes et Triae TaSKP correspondence.xls
- ijms-510341 final suppl/Supplementary Table S2 identification_and_structure_of_homoeologs.xlsx
- ijms-510341 final suppl/Supplementary Table S3 Expression_of_homoeologs.xlsx
- ijms-510341 final suppl/Supplementary Table S4. Example_of_small_scale_Duplications_3kb_90%_SKP_groupe1_.xlsx
- ijms-510341 final suppl/Supplementary Table S5.  Summary of the structural and expression analysis of TaSKP1-like genes.xls
- ijms-510341 final suppl/Supplementary Table S6. List of primers.xls
