# Supplementary material for: Expansion and Functional Diversification of SKP1-Like Genes in Wheat (Triticum aestivum L.)
Source: Int J Mol Sci. 2019 Jul 4;20(13):3295. doi: 10.3390/ijms20133295 (PMC6650978; doi:10.3390/ijms20133295)
Supplement: Supplementary file 1 [file ijms-20-03295-s001.zip › ijms-510341 final suppl/Supplementary Table S1. 92_Traes et Triae TaSKP correspondence.xls]

## Sheet: Feuil3
Supplementary Table S1
Classification of TaSKP1-like genes and simiratiy between IWGS and Clavijo annotations.
Kong's groups = classification of the SKP1 genes as described in Kong et al., 2004
Genes identification with Low Confidence are indicated in red
Kong's groups (2004)	TaSKP1 name	Query label. IWGS_V1_0_code	Target label. Clavijo'code	Percent identity	Alignment length	Number of mismatches	Number of gap opens	Start position in query. Query coordinates start with 1 at the first base in the sequence as it appears in the input file. For translated searches (nucleotide queries, protein targets), query start<end for +ve frame and start>end for -ve frame.	End position in query	Start position in target. Target coordinates start with 1 at the first base in sequence as it appears in the database. For untranslated nucleotide searches, target start<end for plus strand, start>end for a reverse-complement alignment.	End position in target	E-value calculated using Karlin-Altschul statistics	Bit score
SKP1 containing one conserved intron	TaSKP1-1	TraesCS3B01G027600.1	TRIAE_CS42_3B_TGACv1_221563_AA0744310.1 LC	100	165	0	0	1	165	1	165	1.6e-93	329.7
SKP1 containing one conserved intron	TaSKP1-2	TraesCS3D01G016600.1	TRIAE_CS42_3DS_TGACv1_271527_AA0901250.1	100	165	0	0	1	165	1	165	7.3e-94	330.9
SKP1 containing one conserved intron	TaSKP1-3	TraesCS4A01G472600.1	TRIAE_CS42_4AL_TGACv1_288999_AA0963080.1	100	172	0	0	1	172	1	172	3.9e-98	345.1
SKP1 containing one conserved intron	TaSKP1-4	TraesCS4B01G337400.1	TRIAE_CS42_4BL_TGACv1_321003_AA1053450.1	100	158	0	0	1	158	1	158	2.8e-90	318.9
SKP1 containing one conserved intron	TaSKP1-5	TraesCS4D01G438400.1_LC	TRIAE_CS42_4DL_TGACv1_342475_AA1114560.1	100	156	0	0	23	178	1	156	1.7e-88	313.2
SKP1 containing one conserved intron	TaSKP1-6	TraesCS5A01G093500.1	TRIAE_CS42_5AS_TGACv1_392829_AA1265170.1	100	165	0	0	1	165	68	232	6.6e-95	334.3
SKP1 containing one conserved intron	TaSKP1-7	TraesCS5A01G331300.1	TRIAE_CS42_5AL_TGACv1_374394_AA1198770.3	100	166	0	0	1	166	1	166	6.2e-93	327.8
SKP1 containing one conserved intron	TaSKP1-8	TraesCS5A01G679200.1_LC	TRIAE_CS42_5AL_TGACv1_374291_AA1196290.1	100	156	0	0	19	174	1	156	1.4e-87	310.1
SKP1 containing one conserved intron	TaSKP1-9	TraesCS5B01G099600.1	TRIAE_CS42_5BS_TGACv1_424084_AA1386720.1	100	175	0	0	1	175	1	175	3.3e-100	352.1
SKP1 containing one conserved intron	TaSKP1-10	TraesCS5B01G331700.1	TRIAE_CS42_U_TGACv1_640849_AA2077090.1	100	169	0	0	1	169	1	169	2e-94	332.8
SKP1 containing one conserved intron	TaSKP1-11	TraesCS5D01G105800.1	TRIAE_CS42_5DS_TGACv1_458141_AA1492340.1	100	146	0	0	1	146	1	146	3.6e-84	298.5
SKP1 containing one conserved intron	TaSKP1-12	TraesCS5D01G337000.1	TRIAE_CS42_5DL_TGACv1_435746_AA1454290.1	100	166	0	0	1	166	1	166	1.6e-93	329.7
SKP1 containing one conserved intron	TaSKP1-13	TraesCS5D01G337100.1	TRIAE_CS42_5DL_TGACv1_435746_AA1454310.1	100	166	0	0	1	166	1	166	6.2e-93	327.8
SKP1 containing one conserved intron	TaSKP1-14	TraesCS5D01G337200.1	TRIAE_CS42_5DL_TGACv1_436518_AA1461600.1	100	247	0	0	1	247	1	247	7.5e-143	494.2
SKP1 containing one conserved intron	TaSKP1-15	TraesCS6A01G000300.1	TRIAE_CS42_6AS_TGACv1_486107_AA1556810.1	100	163	0	0	1	163	12	174	8e-93	327.4
SKP1 containing one conserved intron	TaSKP1-16	TraesCS6B01G004300.1	TRIAE_CS42_6BS_TGACv1_515500_AA1670530.1	100	163	0	0	1	163	12	174	6.1e-93	327.8
SKP1 containing one conserved intron	TaSKP1-17	TraesCS6B01G008800.1	TRIAE_CS42_6BS_TGACv1_514336_AA1658580.1 LC	100	175	0	0	1	175	1	175	9.5e-100	350.5
SKP1 containing one conserved intron	TaSKP1-18	TraesCS6B01G024700.1	TRIAE_CS42_6BS_TGACv1_514925_AA1665910.1	100	168	0	0	1	168	1	168	1.7e-93	329.7
SKP1 containing one conserved intron	TaSKP1-19	TraesCS6D01G001600.1	TRIAE_CS42_6DS_TGACv1_543041_AA1734490.1	100	175	0	0	1	175	1	175	5.6e-100	351.3
SKP1 containing one conserved intron	TaSKP1-20	TraesCS6D01G002600.1	TRIAE_CS42_6DS_TGACv1_542535_AA1723800.1	100	175	0	0	1	175	1	175	9.5e-100	350.5
SKP1 containing one conserved intron	TaSKP1-21	TraesCS7A01G020600.1	TRIAE_CS42_7AS_TGACv1_570343_AA1834130.1	100	172	0	0	1	172	1	172	3e-98	345.5
SKP1 containing one conserved intron	TaSKP1-22	TraesCS7A01G565800.1	NA
SKP1 containing one conserved intron	TaSKP1-23	TraesCS7B01G492200.1	TRIAE_CS42_7BL_TGACv1_580330_AA1913460.1	100	176	0	0	1	176	1	176	4.3e-100	351.7
SKP1 containing one conserved intron	TaSKP1-24	TraesCS7B01G492300.1	TRIAE_CS42_7BL_TGACv1_581647_AA1917560.1	100	176	0	0	1	176	1	176	5.6e-100	351.3
SKP1 containing one conserved intron	TaSKP1-25	TraesCS7B01G492400.1	TRIAE_CS42_7BL_TGACv1_580255_AA1912800.1	98.3	176	3	0	1	176	1	176	4e-98	345.1
SKP1 containing one conserved intron	TaSKP1-26	TraesCS7B01G492500.1	NA
SKP1 containing one conserved intron	TaSKP1-27	TraesCS7D01G016900.1	TRIAE_CS42_7DS_TGACv1_622317_AA2037500.1	100	169	0	0	1	169	1	169	2.1e-96	339.3
SKP1 containing one non-conserved intron	TaSKP1-28	TraesCS1A01G129800.1	TRIAE_CS42_1AS_TGACv1_020222_AA0075800.1	100	236	0	0	1	236	1	236	9.1e-138	477.2
SKP1 containing one non-conserved intron	TaSKP1-29	TraesCS1B01G156000.1	TRIAE_CS42_1BL_TGACv1_035031_AA0146020.1	100	236	0	0	1	236	1	236	1.8e-138	479.6
SKP1 containing one non-conserved intron	TaSKP1-30	TraesCS1D01G138400.1	TRIAE_CS42_1DL_TGACv1_064625_AA0235150.1	100	238	0	0	1	238	1	238	1.7e-139	483
SKP1 containing one non-conserved intron	TaSKP1-31	TraesCS3A01G374400.1	TRIAE_CS42_3AL_TGACv1_194100_AA0626470.1	100	163	0	0	1	163	1	163	6.8e-92	324.3
SKP1 containing one non-conserved intron	TaSKP1-32	TraesCS3B01G406500.1	TRIAE_CS42_3B_TGACv1_223042_AA0775570.1	100	163	0	0	1	163	1	163	3.6e-93	328.6
SKP1 containing one non-conserved intron	TaSKP1-33	TraesCS4A01G379700.1	TRIAE_CS42_U_TGACv1_640848_AA2077080.1	100	149	0	0	1	149	1	149	1.5e-82	293.1
SKP1 containing one non-conserved intron	TaSKP1-34	TraesCS5A01G172300.1	NA
SKP1 containing one non-conserved intron	TaSKP1-35	TraesCS5B01G331600.1	TRIAE_CS42_5BL_TGACv1_404173_AA1288130.1	100	161	0	0	1	161	1	161	6.3e-90	317.8
SKP1 containing one non-conserved intron	TaSKP1-36	TraesCS6A01G016900.1	TRIAE_CS42_6AS_TGACv1_485911_AA1554030.1	100	178	0	0	1	178	1	178	1.3e-99	350.1
SKP1 containing one non-conserved intron	TaSKP1-37	TraesCS6A01G017300.1	TRIAE_CS42_6AS_TGACv1_485945_AA1554510.1	100	156	0	0	1	156	1	156	1.3e-87	310.1
SKP1 containing one non-conserved intron	TaSKP1-38	TraesCS6D01G020500.1	TRIAE_CS42_6DS_TGACv1_543770_AA1744040.1	100	156	0	0	1	156	1	156	6.3e-87	307.8
SKP1 containing one non-conserved intron	TaSKP1-39	TraesCS7A01G565700.1	NA
SKP1 containing one non-conserved intron	TaSKP1-40	TraesCS7D01G544900.1	NA
SKP1 containing one non-conserved intron	TaSKP1-41	TraesCS7D01G545000.2	TRIAE_CS42_7DL_TGACv1_604716_AA2000980.1	88.1	143	6	1	29	171	1	132	1.1e-68	243.8
Intronless	TaSKP1-42	TraesCS1D01G201900.1	TRIAE_CS42_1DL_TGACv1_062491_AA0215230.1	100	166	0	0	1	166	1	166	2.8e-93	328.9
Intronless	TaSKP1-43	TraesCS2A01G522300.1	TRIAE_CS42_2AL_TGACv1_096083_AA0317040.1	100	176	0	0	1	176	1	176	3.6e-99	348.6
Intronless	TaSKP1-44	TraesCS2A01G574500.1	TRIAE_CS42_2AL_TGACv1_094030_AA0291330.1	100	168	0	0	1	168	1	168	4.2e-97	341.7
Intronless	TaSKP1-45	TraesCS2B01G442100.1	TRIAE_CS42_2BL_TGACv1_130247_AA0407050.1 LC	100	178	0	0	1	178	1	178	4.6e-102	358.2
Intronless	TaSKP1-46	TraesCS2B01G590600.1	TRIAE_CS42_2BL_TGACv1_130180_AA0405630.1 LC	100	174	0	0	1	174	1	174	8.8e-98	344
Intronless	TaSKP1-47	TraesCS2D01G420100.1	TRIAE_CS42_2DL_TGACv1_159029_AA0530990.1	100	175	0	0	1	175	1	175	1e-98	347.1
Intronless	TaSKP1-48	TraesCS2D01G524400.1	TRIAE_CS42_2DL_TGACv1_158142_AA0510320.1 LC	100	162	0	0	1	162	1	162	5.7e-91	321.2
Intronless	TaSKP1-49	TraesCS2D01G560300.1	TRIAE_CS42_2DL_TGACv1_159375_AA0537410.1	100	164	0	0	1	164	1	164	3.1e-92	325.5
Intronless	TaSKP1-50	TraesCS2D01G560400.1	TRIAE_CS42_2DL_TGACv1_164223_AA0564810.1	100	164	0	0	1	164	1	164	4e-92	325.1
Intronless	TaSKP1-51	TraesCS2D01G560500.1	TRIAE_CS42_2DL_TGACv1_158926_AA0528880.1	100	164	0	0	1	164	1	164	5.2e-92	324.7
Intronless	TaSKP1-52	TraesCS2D01G560700.1	TRIAE_CS42_2DL_TGACv1_158926_AA0528900.1	100	164	0	0	1	164	1	164	8.1e-93	327.4
Intronless	TaSKP1-53	TraesCS2D01G721500.1_LC	TRIAE_CS42_2DL_TGACv1_158669_AA0524240.1	100	165	0	0	1	165	4	168	1.7e-95	336.3
Intronless	TaSKP1-54	TraesCS3A01G297000.1	TRIAE_CS42_3AL_TGACv1_193996_AA0624210.1	100	530	0	0	1	530	1	530	0	1039.3
Intronless	TaSKP1-55	TraesCS3A01G681400.1_LC	TRIAE_CS42_3AL_TGACv1_195629_AA0652050.1 LC	100	172	0	0	12	183	1	172	1.6e-97	343.2
Intronless	TaSKP1-56	TraesCS3B01G092200.1	TRIAE_CS42_3B_TGACv1_221624_AA0746150.1	100	166	0	0	1	166	1	166	2.1e-93	329.3
Intronless	TaSKP1-57	TraesCS3B01G340100.1	TRIAE_CS42_3B_TGACv1_220684_AA0715360.1	100	520	0	0	1	520	1	520	5.7e-302	1023.8
Intronless	TaSKP1-58	TraesCS3B01G340200.1	TRIAE_CS42_3B_TGACv1_221221_AA0734130.1	90.9	209	18	1	1	208	1	209	1.8e-104	364
Intronless	TaSKP1-59	TraesCS3B01G566400.1	TRIAE_CS42_3B_TGACv1_226065_AA0813710.1	100	143	0	0	1	143	1	143	2.8e-81	288.9
Intronless	TaSKP1-60	TraesCS3D01G077800.1	TRIAE_CS42_3DS_TGACv1_273201_AA0929400.1 LC	100	168	0	0	1	168	1	168	4.4e-94	331.6
Intronless	TaSKP1-61	TraesCS3D01G305500.1	NA
Intronless	TaSKP1-62	TraesCS3D01G509600.1	TRIAE_CS42_3DL_TGACv1_249976_AA0859680.1	100	172	0	0	1	172	1	172	2.8e-96	339
Intronless	TaSKP1-63	TraesCS4A01G366400.1	TRIAE_CS42_4AL_TGACv1_289156_AA0966330.1	100	136	0	0	29	164	1	136	2.1e-77	272.7
Intronless	TaSKP1-64	TraesCS5A01G168900.1	TRIAE_CS42_5AL_TGACv1_377911_AA1250080.1	100	182	0	0	1	182	1	182	4.3e-103	361.7
Intronless	TaSKP1-65	TraesCS5A01G462800.1	TRIAE_CS42_5AL_TGACv1_374737_AA1207930.1	100	134	0	0	1	134	1	134	8.1e-75	267.3
Intronless	TaSKP1-66	TraesCS5B01G165700.1	TRIAE_CS42_5BL_TGACv1_404706_AA1308940.1	100	175	0	0	1	175	1	175	8e-99	347.4
Intronless	TaSKP1-67	TraesCS5B01G169700.1	TRIAE_CS42_5BL_TGACv1_406955_AA1351830.1	100	200	0	0	1	200	1	200	4.2e-112	391.7
Intronless	TaSKP1-68	TraesCS5B01G372700.1	TRIAE_CS42_5BL_TGACv1_406218_AA1342340.1	100	162	0	0	1	162	1	162	8.8e-92	323.9
Intronless	TaSKP1-69	TraesCS5B01G474100.1	TRIAE_CS42_5BL_TGACv1_404813_AA1311550.1	100	162	0	0	1	162	41	202	3.3e-91	322
Intronless	TaSKP1-70	TraesCS5D01G173200.1	TRIAE_CS42_5DL_TGACv1_432935_AA1395100.1	100	180	0	0	1	180	1	180	6.1e-102	357.8
Intronless	TaSKP1-71	TraesCS5D01G175900.1	TRIAE_CS42_5DL_TGACv1_432932_AA1394940.1	100	182	0	0	1	182	1	182	1.9e-103	362.8
Intronless	TaSKP1-72	TraesCS5D01G176900.1	TRIAE_CS42_5DL_TGACv1_433403_AA1412120.1	100	196	0	0	1	196	1	196	2.3e-110	386
Intronless	TaSKP1-73	TraesCS5D01G379900.1	TRIAE_CS42_5DL_TGACv1_436190_AA1459100.1	100	147	0	0	1	147	1	147	4e-83	295
Intronless	TaSKP1-74	TraesCS5D01G475400.1	TRIAE_CS42_5DL_TGACv1_433879_AA1424270.1	100	175	0	0	1	175	1	175	4e-98	345.1
Intronless	TaSKP1-75	TraesCS5D01G475600.1	TRIAE_CS42_5DL_TGACv1_434337_AA1434140.1	100	175	0	0	1	175	1	175	4e-98	345.1
Intronless	TaSKP1-76	TraesCS6B01G053400.1	TRIAE_CS42_U_TGACv1_640909_AA2078820.1	76.6	137	6	3	1	137	1	111	2.6e-54	193.7
Intronless	TaSKP1-77	TraesCS6D01G045500.1	TRIAE_CS42_6DS_TGACv1_543394_AA1739420.1	100	169	0	0	1	169	1	169	1.8e-95	336.3
Intronless	TaSKP1-78	TraesCS7A01G193600.1	TRIAE_CS42_7AS_TGACv1_569449_AA1816210.1	100	85	0	0	52	136	60	144	6.2e-48	172.6
Intronless	TaSKP1-79	TraesCS7A01G498800.1	TRIAE_CS42_7AL_TGACv1_557056_AA1775880.1	100	165	0	0	1	165	1	165	3.6e-93	328.6
Intronless	TaSKP1-80	TraesCS7B01G098900.1	TRIAE_CS42_7BS_TGACv1_594947_AA1958640.1	73.1	175	20	3	1	175	1	148	5.5e-65	229.6
Intronless	TaSKP1-81	TraesCS7D01G194900.1	TRIAE_CS42_7DS_TGACv1_626782_AA2066890.1	100	175	0	0	1	175	1	175	2.3e-98	345.9
SKP1 containing more than one intron	TaSKP1-82	TraesCS2A01G506300.1	TRIAE_CS42_2AL_TGACv1_093359_AA0278450.1	100	492	0	0	1	492	1	492	1.4e-294	999.2
SKP1 containing more than one intron	TaSKP1-83	TraesCS3B01G308600.1	NA
SKP1 containing more than one intron	TaSKP1-84	TraesCS3B01G603200.1	TRIAE_CS42_3B_TGACv1_223009_AA0775170.1	100	480	0	0	1	480	1	480	1.3e-284	966.1
SKP1 containing more than one intron	TaSKP1-85	TraesCS3B01G895200.1_LC	TRIAE_CS42_3B_TGACv1_224572_AA0798110.1	99.3	304	2	0	1	304	1	304	2.1e-180	619.8
SKP1 containing more than one intron	TaSKP1-86	TraesCS3D01G398600.1	TRIAE_CS42_3DL_TGACv1_250448_AA0868410.1	100	499	0	0	1	499	1	499	1.9e-294	998.8
SKP1 containing more than one intron	TaSKP1-87	TraesCS3D01G398700.3	TRIAE_CS42_3DL_TGACv1_249268_AA0843730.1	100	514	0	0	1	514	1	514	0	1026.9
SKP1 containing more than one intron	TaSKP1-88	TraesCS3D01G543200.1	TRIAE_CS42_3DL_TGACv1_250578_AA0870500.1	100	472	0	0	1	472	1	472	1.9e-280	952.2
SKP1 containing more than one intron	TaSKP1-89	TraesCS3D01G543600.1	TRIAE_CS42_3DL_TGACv1_249240_AA0842780.1	100	374	0	0	1	374	1	374	1.2e-219	750.4
SKP1 containing more than one intron	TaSKP1-90	TraesCS4B01G362000.2	TRIAE_CS42_4BL_TGACv1_320833_AA1049800.1	100	341	0	0	1	341	1	341	2.2e-201	689.1
SKP1 containing more than one intron	TaSKP1-91	TraesCS4D01G355000.1	TRIAE_CS42_4DL_TGACv1_344147_AA1144320.2	100	345	0	0	1	345	1	345	8.6e-206	700.3
SKP1 containing more than one intron	TaSKP1-92	TraesCS5A01G530000.1	TRIAE_CS42_5AL_TGACv1_374563_AA1203320.1	100	345	0	0	1	345	1	345	8.6e-206	700.3
