# Supplementary material for: Expansion and Functional Diversification of SKP1-Like Genes in Wheat (Triticum aestivum L.)
Source: Int J Mol Sci. 2019 Jul 4;20(13):3295. doi: 10.3390/ijms20133295 (PMC6650978; doi:10.3390/ijms20133295)
Supplement: Supplementary file 1 [file ijms-20-03295-s001.zip › ijms-510341 final suppl/Supplementary Table S2 identification_and_structure_of_homoeologs.xlsx]

## Sheet: Feuil1
	Supplementary Table S2: Identification and structure of the primary transcripts of the homoeologous TaSKP1-like genes in wheat
	Cluster number	TaSKP1-like name		Percent of identity to the longest sequence	sequence length in aa	Homoeology relationships		Structure of the primary transcript
	Cluster # 0
		TaSKP1-47-2D01G420100			175aa
		TaSKP1-46-2B01G590600		93.68%	174aa
		TaSKP1-49-2D01G560300		95.73%	164aa
		TaSKP1-50-2D01G560400		95.12%	164aa
		TaSKP1-51-2D01G560500		97.56%	164aa
		TaSKP1-52-2D01G560700		96.95%	164aa
		TaSKP1-55-3A01G681400		92.44%	172aa
		TaSKP1-83-3B01G308600		90.18%	163aa
		TaSKP1-59-3B01G566400		95.10%	143aa
		TaSKP1-62-3D01G509600		92.44%	172aa
		TaSKP1-63-4A01G366400		96.34%	164aa
		TaSKP1-69-5B01G474100		95.68%	162aa
		TaSKP1-74-5D01G475400		94.86%	175aa
		TaSKP1-75-5D01G475600		97.71%	175aa
		TaSKP1-76-6B01G053400		94.16%	137aa	probable homoeolog
		TaSKP1-77-6D01G045500		93.49%	169aa	probable homoeolog
		TaSKP1-80-7B01G098900		93.14%	175aa	probable homoeolog
		TaSKP1-81-7D01G194900		90.29%	175aa	probable homoeolog
	Cluster # 1
		TaSKP1-22-7A01G565800			176aa
		TaSKP1-39-7A01G565700		94.74%	171aa
		TaSKP1-23-7B01G492200		96.02%	176aa
		TaSKP1-24-7B01G492300		96.02%	176aa
		TaSKP1-25-7B01G492400		94.32%	176aa
		TaSKP1-26-7B01G492500		96.59%	176aa
	Cluster # 2
		TaSKP1-3-4A01G472600		95.35%	172aa
		TaSKP1-15-6A01G000300		97.55%	163aa	probable homoeolog
		TaSKP1-16-6B01G004300		96.93%	163aa	probable homoeolog
		TaSKP1-19-6D01G001600			175aa	probable homoeolog
		TaSKP1-21-7A01G020600		95.93%	172aa	probable homoeolog
		TaSKP1-27-7D01G016900		95.86%	169aa	probable homoeolog
	Cluster #3
		TaSKP1-54-3A01G297000			530aa	homoeologs
		TaSKP1-58-3B01G340200		94.24%	417aa	homoeologs
		TaSKP1-61-3D01G305500		90.02%	511aa	homoeologs
	Cluster #4
		TaSKP1-90-4B01G362000			347aa	homoeologs
		TaSKP1-91-4D01G355000		99.13%	345aa	homoeologs
		TaSKP1-92-5A01G530000		98.84%	345aa	homoeologs
	Cluster #5
		TaSKP1-14-5D01G337200			247aa	homoeologs
		TaSKP1-7-5A01G331300		96.99%	166aa	homoeologs
		TaSKP1-10-5B01G331700		95.27%	169aa	homoeologs
	Cluster #6
		TaSKP1-28-1A01G129800		95.76%	236aa	homoeologs
		TaSKP1-29-1B01G156000		95.76%	236aa	homoeologs
		TaSKP1-30-1D01G138400			238aa	homoeologs
	Cluster #7
		TaSKP1-34-5A01G172300		90.86%	197aa	homoeologs
		TaSKP1-67-5B01G169700			200aa	homoeologs
		TaSKP1-72-5D01G176900		98.98%	196aa	homoeologs
	Cluster #8
		TaSKP1-64-5A01G168900			182aa	homoeologs
		TaSKP1-66-5B01G165700		94.86%	175aa	homoeologs
		TaSKP1-70-5D01G173200		96.11%	180aa	homoeologs
	Cluster #9
		TaSKP1-6-5A01G093500		94.55%	165aa	homoeologs
		TaSKP1-9-5B01G099600			175aa	homoeologs
		TaSKP1-11-5D01G105800		91.10%	146aa	homoeologs
	Cluster #10
		TaSKP1-84-3B01G603200			480aa	homoeologs
		TaSKP1-88-3D01G543200		93.86%	472aa	homoeologs
	Cluster #11
		TaSKP1-45-2B01G442100			178aa
		In total,		96.27%	134aa
	Cluster #12
		TaSKP1-40-7D01G544900		92.31%	143aa
		TaSKP1-41-7D01G545000			171aa
	Cluster #13
		TaSKP1-44-2A01G574500			168aa	homoeologs
		TaSKP1-53-2D01G721500		92.86%	168aa	homoeologs
	Cluster #14
		TaSKP1-56-3B01G092200		93.98%	166aa	homoeologs
		TaSKP1-60-3D01G077800			168aa	homoeologs
	Cluster #15
		TaSKP1-1-3B01G027600			165aa	homoeologs
		TaSKP1-2-3D01G016600		93.94%	165aa	homoeologs
	Cluster #16
		TaSKP1-68-5B01G372700			162aa	homoeologs
		TaSKP1-73-5D01G379900		95.92%	147aa	homoeologs
	Cluster #17
		TaSKP1-4-4B01G337400			158aa	homoeologs
		TaSKP1-5-4D01G438400		91.03%	156aa	homoeologs
	Cluster #18
		TaSKP1-37-6A01G017300			156aa	homoeologs
		TaSKP1-38-6D01G020500		92.31%	156aa	homoeologs
	Cluster #19
		TaSKP1-57-3B01G340100			520aa
	Cluster #20
		TaSKP1-87-3D01G398700			514aa
	Cluster #21
		TaSKP1-89-3D01G543600			505aa
	Cluster #22
		TaSKP1-86-3D01G398600			499aa
	Cluster #23
		TaSKP1-82-2A01G506300			492aa
	Cluster #24
		TaSKP1-85-3B01G895200			330aa
	Cluster #25
		TaSKP1-71-5D01G175900			182aa
	Cluster #26
		TaSKP1-36-6A01G016900			178aa
	Cluster #27
		TaSKP1-43-2A01G522300			176aa
	Cluster #28
		TaSKP1-17-6B01G008800			175aa
	Cluster #29
		TaSKP1-20-6D01G002600			175aa
	Cluster #30
		TaSKP1-18-6B01G024700			168aa
	Cluster #31
		TaSKP1-42-1D01G201900			166aa
	Cluster #32
		TaSKP1-12-5D01G337000			166aa
	Cluster #33
		TaSKP1-13-5D01G337100			166aa
	Cluster #34
		TaSKP1-79-7A01G498800			165aa
	Cluster #35
		TaSKP1-31-3A01G374400			163aa
	Cluster #36
		TaSKP1-32-3B01G406500			163aa
	Cluster #37
		TaSKP1-48-2D01G524400			162aa
	Cluster #38
		TaSKP1-35-5B01G331600			161aa
	Cluster #39
		TaSKP1-8-5A01G679200			156aa
	Cluster #40
		TaSKP1-33-4A01G379700			149aa
	Cluster #41
		TaSKP1-78-7A01G193600			136aa
