# Supplementary material for: Expansion and Functional Diversification of SKP1-Like Genes in Wheat (Triticum aestivum L.)
Source: Int J Mol Sci. 2019 Jul 4;20(13):3295. doi: 10.3390/ijms20133295 (PMC6650978; doi:10.3390/ijms20133295)
Supplement: Supplementary file 1 [file ijms-20-03295-s001.zip › ijms-510341 final suppl/Supplementary Table S3 Expression_of_homoeologs.xlsx]

## Sheet: Homoeolog expression profiles
	Supplementary Table S3 Expression of TaSKP1-like homoeologs in 4 different tissues in wheat
	The 3 homoeologs are present, but no abvious partitionning of expression
	The 3 homoeologs are present, with partitionning of expression between subgenomes
	one homoeolog is absent , no partionnoning of expression between the remaining homoeologs
	one homoeolog is absent , with partionnoning of expression between the remaining homoeologs
	One homoeolog is expressed, one homoleogs is not expressed and one homoeolog is absent
