# Supplementary material for: Expansion and Functional Diversification of SKP1-Like Genes in Wheat (Triticum aestivum L.)
Source: Int J Mol Sci. 2019 Jul 4;20(13):3295. doi: 10.3390/ijms20133295 (PMC6650978; doi:10.3390/ijms20133295)
Supplement: Supplementary file 1 [file ijms-20-03295-s001.zip › ijms-510341 final suppl/Supplementary Table S4. Example_of_small_scale_Duplications_3kb_90%_SKP_groupe1_.xlsx]

## Sheet: 3kb_90%_SKP_group1
Identification of small-scale duplications between members of one group containing 23 TaSKP1-like genes
Duplicated fragments between loci containing TaSKP1 genes. Minimum duplication size : 3Kb, Minimum overall identity : 90%
Ta_SKP1_name stands for the name given in this paper.
Traes_gene_name standes for the IWGS name for the gene
locus_name stands for the locus containing the corresponding gene. When several TaSKP1 genes are tightly clustered, the locus containing all those genes was used.
					Identity between duplicated fragments
Ta_SKP1_name	Traes_gene_name	Ta_SKP1_coordinates on the pseudomolecule	locus_name		#_duplication	TaSKP1_query	TaSKP1_subject	TaSKP1_query_coordinates	TaSKP1_subject_coordinates	% identity	alignment length	mismatches	gap openings	query. start	query. end	subject. start	subject. end	e-value	bit score
TaSKP1-43	TraesCS2A01G522300	chr2A_744587105..744787635	TaSKP1-43		1	TaSKP1-43	TaSKP1-48	chr2A_chr2A:744587105..744787635	chr2D_chr2D:612901890..613101890	91.32	4216	317	49	76401	80602	9165	13345	0	4850
TaSKP1-45	TraesCS2B01G442100	chr2B_634544010..634744010	TaSKP1-45		2	TaSKP1-43	TaSKP1-55	chr2A_chr2A:744587105..744787635	chr3A_chr3A:725806763..726006763	92.19	3279	236	20	87732	91001	136406	139673	0	3890
TaSKP1-46	TraesCS2B01G590600	chr2B_776545265..776745265	TaSKP1-46		3	TaSKP1-43	TaSKP1-55	chr2A_chr2A:744587105..744787635	chr3A_chr3A:725806763..726006763	92.13	4181	296	33	76413	80584	132250	136406	0	4910
TaSKP1-47	TraesCS2D01G420100	chr2D_534029365..534229365	TaSKP1-47		4	TaSKP1-43	TaSKP1-62	chr2A_chr2A:744587105..744787635	chr3D_chr3D:594857809..595058327	90.03	3671	297	69	71118	74735	149653	153307	0	4130
TaSKP1-48	TraesCS2D01G524400	chr2D_612901890..613101890	TaSKP1-48		5	TaSKP1-43	TaSKP1-63	chr2A_chr2A:744587105..744787635	chr4A_chr4A:639877525..640078019	91.4	4199	318	43	76414	80598	76404	72235	0	4880
TaSKP1-49	TraesCS2D01G560300	chr2D_633136757..633336757	TaSKP1-49-50-51-52		6	TaSKP1-43	TaSKP1-65	chr2A_chr2A:744587105..744787635	chr5A_chr5A:643211484..643411888	95.87	3195	117	15	102146	105331	61709	64897	0	4230
TaSKP1-50	TraesCS2D01G560400	chr2D_633158584..633358584	TaSKP1-49-50-51-52		7	TaSKP1-43	TaSKP1-65	chr2A_chr2A:744587105..744787635	chr5A_chr5A:643211484..643411888	96.21	4936	174	13	105323	110245	69117	74052	0	6530
TaSKP1-51	TraesCS2D01G560500	chr2D_633185920..633385920	TaSKP1-49-50-51-52		8	TaSKP1-43	TaSKP1-74-75	chr2A_chr2A:744587105..744787635	chr5D_chr5D:514939181..515194323	92.39	3651	229	49	71118	74728	200504	204145	0	4360
TaSKP1-52	TraesCS2D01G560700	chr2D_633197775..633397775	TaSKP1-49-50-51-52		9	TaSKP1-43	TaSKP1-74-75	chr2A_chr2A:744587105..744787635	chr5D_chr5D:514939181..515194323	90.65	3656	288	54	71118	74731	19959	23602	0	4200
TaSKP1-55	TraesCS3A01G681400LC	chr3A_725806763..726006763	TaSKP1-55		10	TaSKP1-43	TaSKP1-74-75	chr2A_chr2A:744587105..744787635	chr5D_chr5D:514939181..515194323	90.48	5114	390	97	60289	65328	14873	19963	0	5640
TaSKP1-83	TraesCS3B01G308600	chr3B_496753145..496953145	TaSKP1-83		11	TaSKP1-43	TaSKP1-74-75	chr2A_chr2A:744587105..744787635	chr5D_chr5D:514939181..515194323	91.91	5118	306	108	60286	65328	195424	200508	0	5960
TaSKP1-59	TraesCS3B01G566400	chr3B_798308305..798506771	TaSKP1-59		12	TaSKP1-43	TaSKP1-77	chr2A_chr2A:744587105..744787635	chr6D_chr6D:20374676..20575185	91.99	5121	306	104	60282	65328	133876	138966	0	6000
TaSKP1-62	TraesCS3D01G509600	chr3D_594857809..595058327	TaSKP1-62		13	TaSKP1-43	TaSKP1-78	chr2A_chr2A:744587105..744787635	chr7A_chr7A:151227590..151428000	91.71	4211	301	48	76406	80596	77480	81662	0	4820
TaSKP1-63	TraesCS4A01G366400	chr4A_639877525..640078019	TaSKP1-63		14	TaSKP1-43	TaSKP1-78	chr2A_chr2A:744587105..744787635	chr7A_chr7A:151227590..151428000	91.32	5059	393	46	125265	130301	31364	36398	0	5880
TaSKP1-65	TraesCS5A01G462800	chr5A_643211484..643411888	TaSKP1-65		15	TaSKP1-43	TaSKP1-81	chr2A_chr2A:744587105..744787635	chr7D_chr7D:151442122..151642649	90.73	3149	267	25	87726	90861	119002	115866	0	3600
TaSKP1-69	TraesCS5B01G474100	chr5B_647778888..647979376	TaSKP1-69		16	TaSKP1-43	TaSKP1-81	chr2A_chr2A:744587105..744787635	chr7D_chr7D:151442122..151642649	90.23	3858	325	52	76755	80598	122811	118992	0	4330
TaSKP1-74	TraesCS5D01G475400	chr5D_514939185..515139712	TaSKP1-74-75		17	TaSKP1-45	TaSKP1-74-75	chr2B_chr2B:634544010..634744010	chr5D_chr5D:514939181..515194323	90.67	8772	705	113	109655	118372	195431	204143	0	9980
TaSKP1-75	TraesCS5D01G475600	chr5D_514993800..515194327	TaSKP1-74-75		18	TaSKP1-45	TaSKP1-76	chr2B_chr2B:634544010..634744010	chr6B_chr6B:32937999..33137999	91.39	12619	678	409	224	12663	184801	197189	0	14300
TaSKP1-76	TraesCS6B01G053400	chr6B_32937999..33137999	TaSKP1-76		19	TaSKP1-45	TaSKP1-76	chr2B_chr2B:634544010..634744010	chr6B_chr6B:32937999..33137999	91.39	12619	678	409	224	12663	184825	197213	0	14300
TaSKP1-77	TraesCS6D01G045500	chr6D_20374676..20575185	TaSKP1-77		20	TaSKP1-45	TaSKP1-77	chr2B_chr2B:634544010..634744010	chr6D_chr6D:20374676..20575185	91.67	7519	545	81	109657	117142	133891	141361	0	8760
TaSKP1-78	TraesCS7A01G193600	chr7A_151227590..151428000	TaSKP1-78		21	TaSKP1-45	TaSKP1-80	chr2B_chr2B:634544010..634744010	chr7B_chr7B:113345058..113545585	93.64	8297	458	70	110127	118372	150238	158515	0	10100
TaSKP1-80	TraesCS7B01G098900	chr7B_113345058..113545585	TaSKP1-80		22	TaSKP1-46	TaSKP1-76	chr2B_chr2B:776545265..776745265	chr6B_chr6B:32937999..33137999	92.54	5387	330	72	132858	138211	174280	179627	0	6330
TaSKP1-81	TraesCS7D01G194900	chr7D_151442122..151642649	TaSKP1-81		23	TaSKP1-46	TaSKP1-76	chr2B_chr2B:776545265..776745265	chr6B_chr6B:32937999..33137999	92.54	5387	330	72	132858	138211	174304	179651	0	6330
					24	TaSKP1-47	TaSKP1-62	chr2D_chr2D:534029365..534229365	chr3D_chr3D:594857809..595058327	90.82	3933	242	119	77809	81725	41087	44916	0	4010
					25	TaSKP1-47	TaSKP1-63	chr2D_chr2D:534029365..534229365	chr4A_chr4A:639877525..640078019	91.24	7727	346	331	2953	10615	10045	17504	0	8420
					26	TaSKP1-47	TaSKP1-65	chr2D_chr2D:534029365..534229365	chr5A_chr5A:643211484..643411888	92.27	4103	298	19	85533	89624	175910	180004	0	4820
					27	TaSKP1-47	TaSKP1-69	chr2D_chr2D:534029365..534229365	chr5B_chr5B:647778888..647979376	91.16	4638	345	65	167725	172320	64804	60190	0	5330
					28	TaSKP1-47	TaSKP1-69	chr2D_chr2D:534029365..534229365	chr5B_chr5B:647778888..647979376	91.49	5229	340	105	172321	177481	82723	77532	0	5560
					29	TaSKP1-47	TaSKP1-69	chr2D_chr2D:534029365..534229365	chr5B_chr5B:647778888..647979376	91.49	5229	340	105	172321	177481	82746	77555	0	5560
					30	TaSKP1-47	TaSKP1-69	chr2D_chr2D:534029365..534229365	chr5B_chr5B:647778888..647979376	91.39	5411	361	105	162387	167729	82723	77350	0	5760
					31	TaSKP1-47	TaSKP1-69	chr2D_chr2D:534029365..534229365	chr5B_chr5B:647778888..647979376	91.39	5411	361	105	162387	167729	82746	77373	0	5760
					32	TaSKP1-47	TaSKP1-76	chr2D_chr2D:534029365..534229365	chr6B_chr6B:32937999..33137999	90.34	3686	336	20	85579	89255	82206	78532	0	4170
					33	TaSKP1-47	TaSKP1-76	chr2D_chr2D:534029365..534229365	chr6B_chr6B:32937999..33137999	90.34	3686	336	20	85579	89255	82230	78556	0	4170
					34	TaSKP1-47	TaSKP1-80	chr2D_chr2D:534029365..534229365	chr7B_chr7B:113345058..113545585	95.56	3246	140	4	74566	77808	51833	55077	0	4150
					35	TaSKP1-47	TaSKP1-80	chr2D_chr2D:534029365..534229365	chr7B_chr7B:113345058..113545585	92.44	3292	169	80	48386	51606	41594	44876	0	3870
					36	TaSKP1-47	TaSKP1-80	chr2D_chr2D:534029365..534229365	chr7B_chr7B:113345058..113545585	90.91	3577	310	15	85533	89105	113086	116651	0	4090
					37	TaSKP1-47	TaSKP1-80	chr2D_chr2D:534029365..534229365	chr7B_chr7B:113345058..113545585	92.85	9880	544	162	38588	48397	13126	22913	0	11700
					38	TaSKP1-48	TaSKP1-43	chr2D_chr2D:612901890..613101890	chr2A_chr2A:744587105..744787635	91.32	4216	317	49	9165	13345	76401	80602	0	4850
					39	TaSKP1-48	TaSKP1-49-50-51-52	chr2D_chr2D:612901890..613101890	chr2D_chr2D:633136863..633397881	91.21	8495	637	110	128702	137132	46022	37574	0	8780
					40	TaSKP1-48	TaSKP1-49-50-51-52	chr2D_chr2D:612901890..613101890	chr2D_chr2D:633136863..633397881	93.06	9704	571	102	128665	138302	207809	198142	0	11400
					41	TaSKP1-48	TaSKP1-55	chr2D_chr2D:612901890..613101890	chr3A_chr3A:725806763..726006763	92.88	4099	190	102	19622	23671	30056	26011	0	4860
					42	TaSKP1-48	TaSKP1-63	chr2D_chr2D:612901890..613101890	chr4A_chr4A:639877525..640078019	92.6	5529	383	26	9178	14690	76404	70886	0	6600
					43	TaSKP1-48	TaSKP1-74-75	chr2D_chr2D:612901890..613101890	chr5D_chr5D:514939181..515194323	91.48	3123	244	22	179065	182174	68659	71772	0	3580
					44	TaSKP1-48	TaSKP1-77	chr2D_chr2D:612901890..613101890	chr6D_chr6D:20374676..20575185	93.78	6640	351	62	130499	137110	107510	114115	0	7980
					45	TaSKP1-48	TaSKP1-77	chr2D_chr2D:612901890..613101890	chr6D_chr6D:20374676..20575185	94.06	7167	363	63	128704	135835	76733	69595	0	8660
					46	TaSKP1-48	TaSKP1-77	chr2D_chr2D:612901890..613101890	chr6D_chr6D:20374676..20575185	92.65	9647	600	109	128704	138280	167936	158329	0	11200
					47	TaSKP1-48	TaSKP1-81	chr2D_chr2D:612901890..613101890	chr7D_chr7D:151442122..151642649	93.72	4986	219	94	177282	182180	91496	96474	0	5960
					48	TaSKP1-49-50-51-52	TaSKP1-48	chr2D_chr2D:633136863..633397881	chr2D_chr2D:612901890..613101890	93.32	8473	485	81	37579	46022	137122	128702	0	9770
					49	TaSKP1-49-50-51-52	TaSKP1-48	chr2D_chr2D:633136863..633397881	chr2D_chr2D:612901890..613101890	93.04	9705	571	104	198142	207809	138302	128665	0	11300
					50	TaSKP1-49-50-51-52	TaSKP1-65	chr2D_chr2D:633136863..633397881	chr5A_chr5A:643211484..643411888	90.93	7345	451	215	110129	117358	162585	169829	0	8100
					51	TaSKP1-49-50-51-52	TaSKP1-65	chr2D_chr2D:633136863..633397881	chr5A_chr5A:643211484..643411888	91.84	7352	461	139	132001	139318	162585	169831	0	8320
					52	TaSKP1-49-50-51-52	TaSKP1-65	chr2D_chr2D:633136863..633397881	chr5A_chr5A:643211484..643411888	90.97	7808	589	116	132577	140350	45009	52734	0	8760
					53	TaSKP1-49-50-51-52	TaSKP1-77	chr2D_chr2D:633136863..633397881	chr6D_chr6D:20374676..20575185	93.44	7012	408	52	198980	205968	114492	107510	0	8380
					54	TaSKP1-49-50-51-52	TaSKP1-77	chr2D_chr2D:633136863..633397881	chr6D_chr6D:20374676..20575185	97.97	7145	134	11	200632	207770	69594	76733	0	9480
					55	TaSKP1-49-50-51-52	TaSKP1-77	chr2D_chr2D:633136863..633397881	chr6D_chr6D:20374676..20575185	93.32	7196	411	70	38873	46037	69594	76750	0	8270
					56	TaSKP1-49-50-51-52	TaSKP1-77	chr2D_chr2D:633136863..633397881	chr6D_chr6D:20374676..20575185	96.51	9647	293	44	198146	207770	158312	167936	0	12400
					57	TaSKP1-49-50-51-52	TaSKP1-77	chr2D_chr2D:633136863..633397881	chr6D_chr6D:20374676..20575185	91.57	9681	688	128	36395	46020	158329	167936	0	10500
					58	TaSKP1-49-50-51-52	TaSKP1-77	chr2D_chr2D:633136863..633397881	chr6D_chr6D:20374676..20575185	92.72	9706	578	129	36382	46023	115342	105702	0	11400
					59	TaSKP1-55	TaSKP1-43	chr3A_chr3A:725806763..726006763	chr2A_chr2A:744587105..744787635	92.19	3279	236	20	136406	139673	87732	91001	0	3890
					60	TaSKP1-55	TaSKP1-43	chr3A_chr3A:725806763..726006763	chr2A_chr2A:744587105..744787635	92.13	4181	296	33	132250	136406	76413	80584	0	4910
					61	TaSKP1-55	TaSKP1-48	chr3A_chr3A:725806763..726006763	chr2D_chr2D:612901890..613101890	92.95	4043	190	95	26011	30000	23671	19671	0	4810
					62	TaSKP1-55	TaSKP1-83	chr3A_chr3A:725806763..726006763	chr3B_chr3B:496753145..496953145	91.31	8641	625	126	11733	20275	98892	90280	0	9040
					63	TaSKP1-55	TaSKP1-59	chr3A_chr3A:725806763..726006763	chr3B_chr3B:798308305..798506771	97.58	3848	79	14	154287	158121	175787	171941	0	5140
					64	TaSKP1-55	TaSKP1-59	chr3A_chr3A:725806763..726006763	chr3B_chr3B:798308305..798506771	97.85	4363	55	39	162506	166830	168732	164371	0	5870
					65	TaSKP1-55	TaSKP1-63	chr3A_chr3A:725806763..726006763	chr4A_chr4A:639877525..640078019	91.61	6315	481	49	132251	138536	76404	70110	0	7340
					66	TaSKP1-55	TaSKP1-65	chr3A_chr3A:725806763..726006763	chr5A_chr5A:643211484..643411888	92.88	5856	366	51	42018	47866	45277	51088	0	6910
					67	TaSKP1-55	TaSKP1-65	chr3A_chr3A:725806763..726006763	chr5A_chr5A:643211484..643411888	91.49	5867	418	81	42017	47866	163402	169204	0	6530
					68	TaSKP1-55	TaSKP1-65	chr3A_chr3A:725806763..726006763	chr5A_chr5A:643211484..643411888	90.98	6483	500	85	12545	19001	163380	169803	0	7360
					69	TaSKP1-55	TaSKP1-65	chr3A_chr3A:725806763..726006763	chr5A_chr5A:643211484..643411888	91.16	8462	633	115	11859	20281	44571	52956	0	9540
					70	TaSKP1-55	TaSKP1-74-75	chr3A_chr3A:725806763..726006763	chr5D_chr5D:514939181..515194323	92.19	5891	403	57	42012	47866	149295	143426	0	6840
					71	TaSKP1-55	TaSKP1-74-75	chr3A_chr3A:725806763..726006763	chr5D_chr5D:514939181..515194323	90	6030	375	228	42036	47866	116613	110613	0	6520
					72	TaSKP1-55	TaSKP1-76	chr3A_chr3A:725806763..726006763	chr6B_chr6B:32937999..33137999	98.13	3537	54	12	162506	166040	115047	118573	0	4790
					73	TaSKP1-55	TaSKP1-76	chr3A_chr3A:725806763..726006763	chr6B_chr6B:32937999..33137999	98.13	3537	54	12	162506	166040	115071	118597	0	4790
					74	TaSKP1-55	TaSKP1-78	chr3A_chr3A:725806763..726006763	chr7A_chr7A:151227590..151428000	93.23	7473	431	75	132249	139672	77486	84932	0	8900
					75	TaSKP1-55	TaSKP1-81	chr3A_chr3A:725806763..726006763	chr7D_chr7D:151442122..151642649	90.07	6674	564	99	132594	139222	122808	116189	0	7460
					76	TaSKP1-83	TaSKP1-55	chr3B_chr3B:496753145..496953145	chr3A_chr3A:725806763..726006763	91.29	8641	627	126	90280	98892	20275	11733	0	9040
					77	TaSKP1-59	TaSKP1-55	chr3B_chr3B:798308305..798506771	chr3A_chr3A:725806763..726006763	97.56	3848	80	14	171941	175787	158121	154287	0	5060
					78	TaSKP1-59	TaSKP1-55	chr3B_chr3B:798308305..798506771	chr3A_chr3A:725806763..726006763	96.7	4369	93	51	164371	168732	166830	162506	0	5680
					79	TaSKP1-59	TaSKP1-76	chr3B_chr3B:798308305..798506771	chr6B_chr6B:32937999..33137999	96.19	3863	100	47	165166	169026	118573	114756	0	4970
					80	TaSKP1-59	TaSKP1-76	chr3B_chr3B:798308305..798506771	chr6B_chr6B:32937999..33137999	96.19	3863	100	47	165166	169026	118597	114780	0	4970
					81	TaSKP1-62	TaSKP1-43	chr3D_chr3D:594857809..595058327	chr2A_chr2A:744587105..744787635	90.03	3671	297	69	149653	153307	71118	74735	0	4130
					82	TaSKP1-62	TaSKP1-47	chr3D_chr3D:594857809..595058327	chr2D_chr2D:534029365..534229365	90.82	3933	242	119	41087	44916	77809	81725	0	4010
					83	TaSKP1-62	TaSKP1-65	chr3D_chr3D:594857809..595058327	chr5A_chr5A:643211484..643411888	91.09	4184	352	21	42771	46938	173728	177906	0	4770
					84	TaSKP1-62	TaSKP1-74-75	chr3D_chr3D:594857809..595058327	chr5D_chr5D:514939181..515194323	95.44	8788	316	85	144525	153297	14880	23597	0	11100
					85	TaSKP1-62	TaSKP1-74-75	chr3D_chr3D:594857809..595058327	chr5D_chr5D:514939181..515194323	95.36	8789	320	88	187888	196658	14879	23597	0	11100
					86	TaSKP1-62	TaSKP1-74-75	chr3D_chr3D:594857809..595058327	chr5D_chr5D:514939181..515194323	91.68	8823	576	158	187889	196662	195434	204147	0	9490
					87	TaSKP1-62	TaSKP1-74-75	chr3D_chr3D:594857809..595058327	chr5D_chr5D:514939181..515194323	91.89	8839	558	159	144524	153315	195433	204159	0	9530
					88	TaSKP1-62	TaSKP1-77	chr3D_chr3D:594857809..595058327	chr6D_chr6D:20374676..20575185	92.48	3098	203	30	51711	54800	80281	83356	0	3600
					89	TaSKP1-62	TaSKP1-77	chr3D_chr3D:594857809..595058327	chr6D_chr6D:20374676..20575185	92.32	7552	473	107	187887	195411	133890	141361	0	8170
					90	TaSKP1-62	TaSKP1-77	chr3D_chr3D:594857809..595058327	chr6D_chr6D:20374676..20575185	92.35	7558	465	113	144523	152053	133890	141361	0	8170
					91	TaSKP1-62	TaSKP1-80	chr3D_chr3D:594857809..595058327	chr7B_chr7B:113345058..113545585	92.04	4183	312	21	42771	46938	110905	115081	0	4880
					92	TaSKP1-62	TaSKP1-81	chr3D_chr3D:594857809..595058327	chr7D_chr7D:151442122..151642649	97.44	7375	151	38	47447	54801	72878	80234	0	9710
					93	TaSKP1-62	TaSKP1-81	chr3D_chr3D:594857809..595058327	chr7D_chr7D:151442122..151642649	94.07	7515	434	12	12786	20296	184985	177479	0	9510
					94	TaSKP1-62	TaSKP1-81	chr3D_chr3D:594857809..595058327	chr7D_chr7D:151442122..151642649	96.11	8799	252	90	187889	196658	107130	115867	0	11300
					95	TaSKP1-62	TaSKP1-81	chr3D_chr3D:594857809..595058327	chr7D_chr7D:151442122..151642649	96.11	8826	255	88	144516	153314	107121	115885	0	11400
					96	TaSKP1-63	TaSKP1-43	chr4A_chr4A:639877525..640078019	chr2A_chr2A:744587105..744787635	91.39	4193	330	31	72235	76404	80598	76414	0	4870
					97	TaSKP1-63	TaSKP1-47	chr4A_chr4A:639877525..640078019	chr2D_chr2D:534029365..534229365	91.24	7727	346	331	10045	17504	2953	10615	0	8420
					98	TaSKP1-63	TaSKP1-48	chr4A_chr4A:639877525..640078019	chr2D_chr2D:612901890..613101890	92.62	5529	382	26	70886	76404	14690	9178	0	6610
					99	TaSKP1-63	TaSKP1-55	chr4A_chr4A:639877525..640078019	chr3A_chr3A:725806763..726006763	91.5	6319	480	57	70110	76404	138536	132251	0	7330
					100	TaSKP1-63	TaSKP1-78	chr4A_chr4A:639877525..640078019	chr7A_chr7A:151227590..151428000	95.29	5242	237	10	17505	22742	63336	58101	0	6810
					101	TaSKP1-63	TaSKP1-78	chr4A_chr4A:639877525..640078019	chr7A_chr7A:151227590..151428000	91.4	6323	488	56	70110	76404	83782	77488	0	7330
					102	TaSKP1-63	TaSKP1-81	chr4A_chr4A:639877525..640078019	chr7D_chr7D:151442122..151642649	91.6	5773	444	41	70110	75876	116872	122609	0	6750
					103	TaSKP1-65	TaSKP1-43	chr5A_chr5A:643211484..643411888	chr2A_chr2A:744587105..744787635	95.87	3195	117	15	61709	64897	102146	105331	0	4230
					104	TaSKP1-65	TaSKP1-43	chr5A_chr5A:643211484..643411888	chr2A_chr2A:744587105..744787635	96.21	4936	174	13	69117	74052	105323	110245	0	6530
					105	TaSKP1-65	TaSKP1-47	chr5A_chr5A:643211484..643411888	chr2D_chr2D:534029365..534229365	92.27	4103	298	19	175910	180004	85533	89624	0	4820
					106	TaSKP1-65	TaSKP1-49-50-51-52	chr5A_chr5A:643211484..643411888	chr2D_chr2D:633136863..633397881	90.93	7345	451	215	162585	169829	110129	117358	0	8100
					107	TaSKP1-65	TaSKP1-49-50-51-52	chr5A_chr5A:643211484..643411888	chr2D_chr2D:633136863..633397881	91.84	7352	461	139	162585	169831	132001	139318	0	8320
					108	TaSKP1-65	TaSKP1-49-50-51-52	chr5A_chr5A:643211484..643411888	chr2D_chr2D:633136863..633397881	90.97	7808	589	116	45009	52734	132577	140350	0	8760
					109	TaSKP1-65	TaSKP1-55	chr5A_chr5A:643211484..643411888	chr3A_chr3A:725806763..726006763	92.88	5856	366	51	45277	51088	42018	47866	0	6910
					110	TaSKP1-65	TaSKP1-55	chr5A_chr5A:643211484..643411888	chr3A_chr3A:725806763..726006763	91.49	5867	418	81	163402	169204	42017	47866	0	6530
					111	TaSKP1-65	TaSKP1-55	chr5A_chr5A:643211484..643411888	chr3A_chr3A:725806763..726006763	90.98	6483	500	85	163380	169803	12545	19001	0	7360
					112	TaSKP1-65	TaSKP1-55	chr5A_chr5A:643211484..643411888	chr3A_chr3A:725806763..726006763	91.16	8462	633	115	44571	52956	11859	20281	0	9540
					113	TaSKP1-65	TaSKP1-62	chr5A_chr5A:643211484..643411888	chr3D_chr3D:594857809..595058327	91.09	4184	352	21	173728	177906	42771	46938	0	4770
					114	TaSKP1-65	TaSKP1-76	chr5A_chr5A:643211484..643411888	chr6B_chr6B:32937999..33137999	92.73	4001	243	48	103541	107518	65740	61765	0	4730
					115	TaSKP1-65	TaSKP1-76	chr5A_chr5A:643211484..643411888	chr6B_chr6B:32937999..33137999	92.73	4001	243	48	103541	107518	65764	61789	0	4730
					116	TaSKP1-69	TaSKP1-47	chr5B_chr5B:647778888..647979376	chr2D_chr2D:534029365..534229365	90.71	4650	343	89	60213	64827	172320	167725	0	5280
					117	TaSKP1-69	TaSKP1-47	chr5B_chr5B:647778888..647979376	chr2D_chr2D:534029365..534229365	90.71	4650	343	89	60190	64804	172320	167725	0	5280
					118	TaSKP1-69	TaSKP1-47	chr5B_chr5B:647778888..647979376	chr2D_chr2D:534029365..534229365	91.49	5229	340	105	77555	82746	177481	172321	0	5560
					119	TaSKP1-69	TaSKP1-47	chr5B_chr5B:647778888..647979376	chr2D_chr2D:534029365..534229365	91.49	5229	340	105	77532	82723	177481	172321	0	5560
					120	TaSKP1-69	TaSKP1-47	chr5B_chr5B:647778888..647979376	chr2D_chr2D:534029365..534229365	91.39	5411	361	105	77373	82746	167729	162387	0	5760
					121	TaSKP1-69	TaSKP1-47	chr5B_chr5B:647778888..647979376	chr2D_chr2D:534029365..534229365	91.39	5411	361	105	77350	82723	167729	162387	0	5760
					122	TaSKP1-69	TaSKP1-74-75	chr5B_chr5B:647778888..647979376	chr5D_chr5D:514939181..515194323	92.4	3752	186	99	161845	165511	175789	179526	0	4330
					123	TaSKP1-69	TaSKP1-74-75	chr5B_chr5B:647778888..647979376	chr5D_chr5D:514939181..515194323	92.4	3752	186	99	161822	165488	175789	179526	0	4330
					124	TaSKP1-69	TaSKP1-81	chr5B_chr5B:647778888..647979376	chr7D_chr7D:151442122..151642649	94.97	4632	200	33	47378	51980	42817	47444	0	5850
					125	TaSKP1-69	TaSKP1-81	chr5B_chr5B:647778888..647979376	chr7D_chr7D:151442122..151642649	94.97	4632	200	33	47355	51957	42817	47444	0	5850
					126	TaSKP1-74-75	TaSKP1-43	chr5D_chr5D:514939181..515194323	chr2A_chr2A:744587105..744787635	92.39	3651	229	49	200504	204145	71118	74728	0	4360
					127	TaSKP1-74-75	TaSKP1-43	chr5D_chr5D:514939181..515194323	chr2A_chr2A:744587105..744787635	90.65	3656	288	54	19959	23602	71118	74731	0	4200
					128	TaSKP1-74-75	TaSKP1-43	chr5D_chr5D:514939181..515194323	chr2A_chr2A:744587105..744787635	90.48	5114	390	97	14873	19963	60289	65328	0	5640
					129	TaSKP1-74-75	TaSKP1-43	chr5D_chr5D:514939181..515194323	chr2A_chr2A:744587105..744787635	91.91	5118	306	108	195424	200508	60286	65328	0	5960
					130	TaSKP1-74-75	TaSKP1-45	chr5D_chr5D:514939181..515194323	chr2B_chr2B:634544010..634744010	90.67	8772	705	113	195431	204143	109655	118372	0	9980
					131	TaSKP1-74-75	TaSKP1-48	chr5D_chr5D:514939181..515194323	chr2D_chr2D:612901890..613101890	91.48	3123	244	22	68659	71772	179065	182174	0	3580
					132	TaSKP1-74-75	TaSKP1-55	chr5D_chr5D:514939181..515194323	chr3A_chr3A:725806763..726006763	92.11	5890	410	55	143426	149295	47866	42012	0	6830
					133	TaSKP1-74-75	TaSKP1-62	chr5D_chr5D:514939181..515194323	chr3D_chr3D:594857809..595058327	95.44	8788	316	85	14880	23597	144525	153297	0	11100
					134	TaSKP1-74-75	TaSKP1-62	chr5D_chr5D:514939181..515194323	chr3D_chr3D:594857809..595058327	95.36	8789	320	88	14879	23597	187888	196658	0	11100
					135	TaSKP1-74-75	TaSKP1-62	chr5D_chr5D:514939181..515194323	chr3D_chr3D:594857809..595058327	91.68	8823	576	158	195434	204147	187889	196662	0	9490
					136	TaSKP1-74-75	TaSKP1-62	chr5D_chr5D:514939181..515194323	chr3D_chr3D:594857809..595058327	91.89	8839	558	159	195433	204159	144524	153315	0	9530
					137	TaSKP1-74-75	TaSKP1-69	chr5D_chr5D:514939181..515194323	chr5B_chr5B:647778888..647979376	92.4	3752	186	99	175789	179526	161822	165488	0	2900
					138	TaSKP1-74-75	TaSKP1-69	chr5D_chr5D:514939181..515194323	chr5B_chr5B:647778888..647979376	92.4	3752	186	99	175789	179526	161845	165511	0	2900
					139	TaSKP1-74-75	TaSKP1-76	chr5D_chr5D:514939181..515194323	chr6B_chr6B:32937999..33137999	93.46	5288	307	39	128148	133415	179548	174280	0	6400
					140	TaSKP1-74-75	TaSKP1-76	chr5D_chr5D:514939181..515194323	chr6B_chr6B:32937999..33137999	93.46	5288	307	39	128148	133415	179572	174304	0	6400
					141	TaSKP1-74-75	TaSKP1-77	chr5D_chr5D:514939181..515194323	chr6D_chr6D:20374676..20575185	96.53	3457	111	9	188081	191534	60630	64080	0	4500
					142	TaSKP1-74-75	TaSKP1-77	chr5D_chr5D:514939181..515194323	chr6D_chr6D:20374676..20575185	91.88	3644	133	163	191530	195063	76734	80324	0	4220
					143	TaSKP1-74-75	TaSKP1-77	chr5D_chr5D:514939181..515194323	chr6D_chr6D:20374676..20575185	90.38	3814	292	75	242259	246053	34252	38009	0	4300
					144	TaSKP1-74-75	TaSKP1-77	chr5D_chr5D:514939181..515194323	chr6D_chr6D:20374676..20575185	95.26	7491	316	39	195434	202906	133892	141361	0	9510
					145	TaSKP1-74-75	TaSKP1-77	chr5D_chr5D:514939181..515194323	chr6D_chr6D:20374676..20575185	92.93	7527	431	101	14880	22362	133892	141361	0	9000
					146	TaSKP1-74-75	TaSKP1-80	chr5D_chr5D:514939181..515194323	chr7B_chr7B:113345058..113545585	93.97	4079	201	45	248406	252473	84284	88328	0	5010
					147	TaSKP1-74-75	TaSKP1-80	chr5D_chr5D:514939181..515194323	chr7B_chr7B:113345058..113545585	90.13	8319	710	111	195903	204147	150238	158519	0	9370
					148	TaSKP1-74-75	TaSKP1-81	chr5D_chr5D:514939181..515194323	chr7D_chr7D:151442122..151642649	91.32	3133	254	18	68659	71782	93356	96479	0	3590
					149	TaSKP1-74-75	TaSKP1-81	chr5D_chr5D:514939181..515194323	chr7D_chr7D:151442122..151642649	90.44	7906	572	184	70196	77994	88226	96054	0	8120
					150	TaSKP1-74-75	TaSKP1-81	chr5D_chr5D:514939181..515194323	chr7D_chr7D:151442122..151642649	95.65	8786	272	110	14878	23598	107128	115868	0	11000
					151	TaSKP1-74-75	TaSKP1-81	chr5D_chr5D:514939181..515194323	chr7D_chr7D:151442122..151642649	91.88	8826	537	180	195424	204145	107120	115869	0	9420
					152	TaSKP1-76	TaSKP1-45	chr6B_chr6B:32937999..33137999	chr2B_chr2B:634544010..634744010	91.35	12619	682	409	184825	197213	224	12663	0	13100
					153	TaSKP1-76	TaSKP1-45	chr6B_chr6B:32937999..33137999	chr2B_chr2B:634544010..634744010	91.35	12619	682	409	184801	197189	224	12663	0	13100
					154	TaSKP1-76	TaSKP1-46	chr6B_chr6B:32937999..33137999	chr2B_chr2B:776545265..776745265	92.54	5387	330	72	174304	179651	132858	138211	0	6330
					155	TaSKP1-76	TaSKP1-46	chr6B_chr6B:32937999..33137999	chr2B_chr2B:776545265..776745265	92.54	5387	330	72	174280	179627	132858	138211	0	6330
					156	TaSKP1-76	TaSKP1-47	chr6B_chr6B:32937999..33137999	chr2D_chr2D:534029365..534229365	90.34	3686	336	20	78556	82230	89255	85579	0	4170
					157	TaSKP1-76	TaSKP1-47	chr6B_chr6B:32937999..33137999	chr2D_chr2D:534029365..534229365	90.34	3686	336	20	78532	82206	89255	85579	0	4170
					158	TaSKP1-76	TaSKP1-55	chr6B_chr6B:32937999..33137999	chr3A_chr3A:725806763..726006763	98.13	3537	54	12	115071	118597	162506	166040	0	4790
					159	TaSKP1-76	TaSKP1-55	chr6B_chr6B:32937999..33137999	chr3A_chr3A:725806763..726006763	98.13	3537	54	12	115047	118573	162506	166040	0	4790
					160	TaSKP1-76	TaSKP1-59	chr6B_chr6B:32937999..33137999	chr3B_chr3B:798308305..798506771	97.33	3863	56	47	114780	118597	169026	165166	0	4980
					161	TaSKP1-76	TaSKP1-59	chr6B_chr6B:32937999..33137999	chr3B_chr3B:798308305..798506771	97.33	3863	56	47	114756	118573	169026	165166	0	4980
					162	TaSKP1-76	TaSKP1-65	chr6B_chr6B:32937999..33137999	chr5A_chr5A:643211484..643411888	92.85	3945	241	41	61789	65708	107518	103590	0	4680
					163	TaSKP1-76	TaSKP1-65	chr6B_chr6B:32937999..33137999	chr5A_chr5A:643211484..643411888	92.85	3945	241	41	61765	65684	107518	103590	0	4680
					164	TaSKP1-76	TaSKP1-74-75	chr6B_chr6B:32937999..33137999	chr5D_chr5D:514939181..515194323	90.4	9165	606	274	170488	179572	137118	128148	0	9410
					165	TaSKP1-76	TaSKP1-74-75	chr6B_chr6B:32937999..33137999	chr5D_chr5D:514939181..515194323	90.4	9165	606	274	170464	179548	137118	128148	0	9410
					166	TaSKP1-77	TaSKP1-43	chr6D_chr6D:20374676..20575185	chr2A_chr2A:744587105..744787635	92.05	5121	303	104	133876	138966	60282	65328	0	6000
					167	TaSKP1-77	TaSKP1-45	chr6D_chr6D:20374676..20575185	chr2B_chr2B:634544010..634744010	91.67	7519	545	81	133891	141361	109657	117142	0	8760
					168	TaSKP1-77	TaSKP1-48	chr6D_chr6D:20374676..20575185	chr2D_chr2D:612901890..613101890	93.78	6640	351	62	107510	114115	130499	137110	0	7980
					169	TaSKP1-77	TaSKP1-48	chr6D_chr6D:20374676..20575185	chr2D_chr2D:612901890..613101890	94.06	7168	361	65	69595	76733	135835	128704	0	8510
					170	TaSKP1-77	TaSKP1-48	chr6D_chr6D:20374676..20575185	chr2D_chr2D:612901890..613101890	92.59	9647	606	109	158329	167936	138280	128704	0	11100
					171	TaSKP1-77	TaSKP1-49-50-51-52	chr6D_chr6D:20374676..20575185	chr2D_chr2D:633136863..633397881	93.44	7012	408	52	107510	114492	205968	198980	0	8370
					172	TaSKP1-77	TaSKP1-49-50-51-52	chr6D_chr6D:20374676..20575185	chr2D_chr2D:633136863..633397881	97.97	7145	134	11	69594	76733	200632	207770	0	9480
					173	TaSKP1-77	TaSKP1-49-50-51-52	chr6D_chr6D:20374676..20575185	chr2D_chr2D:633136863..633397881	93.32	7196	411	70	69594	76750	38873	46037	0	8270
					174	TaSKP1-77	TaSKP1-49-50-51-52	chr6D_chr6D:20374676..20575185	chr2D_chr2D:633136863..633397881	96.51	9647	293	44	158312	167936	198146	207770	0	12400
					175	TaSKP1-77	TaSKP1-49-50-51-52	chr6D_chr6D:20374676..20575185	chr2D_chr2D:633136863..633397881	91.57	9681	688	128	158329	167936	36395	46020	0	10500
					176	TaSKP1-77	TaSKP1-49-50-51-52	chr6D_chr6D:20374676..20575185	chr2D_chr2D:633136863..633397881	92.68	9713	581	130	105702	115348	46023	36375	0	11200
					177	TaSKP1-77	TaSKP1-62	chr6D_chr6D:20374676..20575185	chr3D_chr3D:594857809..595058327	92.48	3098	203	30	80281	83356	51711	54800	0	3600
					178	TaSKP1-77	TaSKP1-62	chr6D_chr6D:20374676..20575185	chr3D_chr3D:594857809..595058327	92.32	7552	473	107	133890	141361	187887	195411	0	8170
					179	TaSKP1-77	TaSKP1-62	chr6D_chr6D:20374676..20575185	chr3D_chr3D:594857809..595058327	92.35	7558	465	113	133890	141361	144523	152053	0	8170
					180	TaSKP1-77	TaSKP1-62	chr6D_chr6D:20374676..20575185	chr3D_chr3D:594857809..595058327	90.14	8553	643	200	43675	52102	64830	56353	0	8750
					181	TaSKP1-77	TaSKP1-74-75	chr6D_chr6D:20374676..20575185	chr5D_chr5D:514939181..515194323	96.53	3457	111	9	60630	64080	188081	191534	0	4500
					182	TaSKP1-77	TaSKP1-74-75	chr6D_chr6D:20374676..20575185	chr5D_chr5D:514939181..515194323	91.88	3644	133	163	76734	80324	191530	195063	0	4220
					183	TaSKP1-77	TaSKP1-74-75	chr6D_chr6D:20374676..20575185	chr5D_chr5D:514939181..515194323	90.38	3814	292	75	34252	38009	242259	246053	0	4300
					184	TaSKP1-77	TaSKP1-74-75	chr6D_chr6D:20374676..20575185	chr5D_chr5D:514939181..515194323	95.26	7491	316	39	133892	141361	195434	202906	0	9510
					185	TaSKP1-77	TaSKP1-74-75	chr6D_chr6D:20374676..20575185	chr5D_chr5D:514939181..515194323	92.88	7531	427	109	133892	141361	14880	22362	0	8380
					186	TaSKP1-77	TaSKP1-78	chr6D_chr6D:20374676..20575185	chr7A_chr7A:151227590..151428000	90.47	7545	607	112	133888	141361	22600	30103	0	8460
					187	TaSKP1-77	TaSKP1-80	chr6D_chr6D:20374676..20575185	chr7B_chr7B:113345058..113545585	91.1	7057	546	82	134361	141361	150238	157268	0	8080
					188	TaSKP1-77	TaSKP1-81	chr6D_chr6D:20374676..20575185	chr7D_chr7D:151442122..151642649	91.63	3666	267	40	80280	83922	77153	80801	0	4240
					189	TaSKP1-77	TaSKP1-81	chr6D_chr6D:20374676..20575185	chr7D_chr7D:151442122..151642649	92.14	7545	464	129	133892	141361	107130	114620	0	7920
					190	TaSKP1-78	TaSKP1-43	chr7A_chr7A:151227590..151428000	chr2A_chr2A:744587105..744787635	91.71	4211	301	48	77480	81662	76406	80596	0	4820
					191	TaSKP1-78	TaSKP1-43	chr7A_chr7A:151227590..151428000	chr2A_chr2A:744587105..744787635	91.32	5059	393	46	31364	36398	125265	130301	0	5880
					192	TaSKP1-78	TaSKP1-55	chr7A_chr7A:151227590..151428000	chr3A_chr3A:725806763..726006763	93.23	7473	431	75	77486	84932	132249	139672	0	8900
					193	TaSKP1-78	TaSKP1-63	chr7A_chr7A:151227590..151428000	chr4A_chr4A:639877525..640078019	95.29	5242	237	10	58101	63336	22742	17505	0	6810
					194	TaSKP1-78	TaSKP1-63	chr7A_chr7A:151227590..151428000	chr4A_chr4A:639877525..640078019	91.36	6323	490	56	77488	83782	76404	70110	0	7320
					195	TaSKP1-78	TaSKP1-77	chr7A_chr7A:151227590..151428000	chr6D_chr6D:20374676..20575185	90.47	7545	607	112	22600	30103	133888	141361	0	8460
					196	TaSKP1-80	TaSKP1-45	chr7B_chr7B:113345058..113545585	chr2B_chr2B:634544010..634744010	93.64	8297	458	70	150238	158515	110127	118372	0	10100
					197	TaSKP1-80	TaSKP1-47	chr7B_chr7B:113345058..113545585	chr2D_chr2D:534029365..534229365	95.56	3246	140	4	51833	55077	74566	77808	0	4150
					198	TaSKP1-80	TaSKP1-47	chr7B_chr7B:113345058..113545585	chr2D_chr2D:534029365..534229365	92.44	3292	169	80	41594	44876	48386	51606	0	3870
					199	TaSKP1-80	TaSKP1-47	chr7B_chr7B:113345058..113545585	chr2D_chr2D:534029365..534229365	90.91	3577	310	15	113086	116651	85533	89105	0	4090
					200	TaSKP1-80	TaSKP1-47	chr7B_chr7B:113345058..113545585	chr2D_chr2D:534029365..534229365	92.85	9880	544	162	13126	22913	38588	48397	0	11700
					201	TaSKP1-80	TaSKP1-62	chr7B_chr7B:113345058..113545585	chr3D_chr3D:594857809..595058327	92.04	4183	312	21	110905	115081	42771	46938	0	4880
					202	TaSKP1-80	TaSKP1-74-75	chr7B_chr7B:113345058..113545585	chr5D_chr5D:514939181..515194323	93.97	4079	201	45	84284	88328	248406	252473	0	5010
					203	TaSKP1-80	TaSKP1-74-75	chr7B_chr7B:113345058..113545585	chr5D_chr5D:514939181..515194323	90.13	8319	710	111	150238	158519	195903	204147	0	9370
					204	TaSKP1-80	TaSKP1-77	chr7B_chr7B:113345058..113545585	chr6D_chr6D:20374676..20575185	91.1	7057	546	82	150238	157268	134361	141361	0	8080
					205	TaSKP1-81	TaSKP1-43	chr7D_chr7D:151442122..151642649	chr2A_chr2A:744587105..744787635	90.73	3149	267	25	115866	119002	90861	87726	0	3600
					206	TaSKP1-81	TaSKP1-43	chr7D_chr7D:151442122..151642649	chr2A_chr2A:744587105..744787635	90.31	3859	320	54	118992	122811	80598	76755	0	4330
					207	TaSKP1-81	TaSKP1-48	chr7D_chr7D:151442122..151642649	chr2D_chr2D:612901890..613101890	93.72	4986	219	94	91496	96474	177282	182180	0	5960
					208	TaSKP1-81	TaSKP1-55	chr7D_chr7D:151442122..151642649	chr3A_chr3A:725806763..726006763	90.39	6547	547	82	116189	122685	139222	132708	0	7400
					209	TaSKP1-81	TaSKP1-62	chr7D_chr7D:151442122..151642649	chr3D_chr3D:594857809..595058327	90.22	3211	275	39	184959	188140	60210	57010	0	3600
					210	TaSKP1-81	TaSKP1-62	chr7D_chr7D:151442122..151642649	chr3D_chr3D:594857809..595058327	97.44	7375	151	38	72878	80234	47447	54801	0	9710
					211	TaSKP1-81	TaSKP1-62	chr7D_chr7D:151442122..151642649	chr3D_chr3D:594857809..595058327	94.07	7515	434	12	177479	184985	20296	12786	0	9520
					212	TaSKP1-81	TaSKP1-62	chr7D_chr7D:151442122..151642649	chr3D_chr3D:594857809..595058327	96.11	8799	252	90	107130	115867	187889	196658	0	11300
					213	TaSKP1-81	TaSKP1-62	chr7D_chr7D:151442122..151642649	chr3D_chr3D:594857809..595058327	96.11	8826	255	88	107121	115885	144516	153314	0	11400
					214	TaSKP1-81	TaSKP1-63	chr7D_chr7D:151442122..151642649	chr4A_chr4A:639877525..640078019	91.6	5773	444	41	116872	122609	70110	75876	0	6750
					215	TaSKP1-81	TaSKP1-69	chr7D_chr7D:151442122..151642649	chr5B_chr5B:647778888..647979376	94.97	4632	200	33	42817	47444	47355	51957	0	5850
					216	TaSKP1-81	TaSKP1-69	chr7D_chr7D:151442122..151642649	chr5B_chr5B:647778888..647979376	94.97	4632	200	33	42817	47444	47378	51980	0	5850
					217	TaSKP1-81	TaSKP1-74-75	chr7D_chr7D:151442122..151642649	chr5D_chr5D:514939181..515194323	91.32	3133	254	18	93356	96479	68659	71782	0	3590
					218	TaSKP1-81	TaSKP1-74-75	chr7D_chr7D:151442122..151642649	chr5D_chr5D:514939181..515194323	90.44	7906	572	184	88226	96054	70196	77994	0	8120
					219	TaSKP1-81	TaSKP1-74-75	chr7D_chr7D:151442122..151642649	chr5D_chr5D:514939181..515194323	95.65	8786	272	110	107128	115868	14878	23598	0	11000
					220	TaSKP1-81	TaSKP1-74-75	chr7D_chr7D:151442122..151642649	chr5D_chr5D:514939181..515194323	91.88	8826	537	180	107120	115869	195424	204145	0	9420
					221	TaSKP1-81	TaSKP1-77	chr7D_chr7D:151442122..151642649	chr6D_chr6D:20374676..20575185	91.63	3666	267	40	77153	80801	80280	83922	0	4240
					222	TaSKP1-81	TaSKP1-77	chr7D_chr7D:151442122..151642649	chr6D_chr6D:20374676..20575185	92.14	7545	464	129	107130	114620	133892	141361	0	7920
