# Supplementary material for: Expansion and Functional Diversification of SKP1-Like Genes in Wheat (Triticum aestivum L.)
Source: Int J Mol Sci. 2019 Jul 4;20(13):3295. doi: 10.3390/ijms20133295 (PMC6650978; doi:10.3390/ijms20133295)
Supplement: Supplementary file 1 [file ijms-20-03295-s001.zip › ijms-510341 final suppl/Supplementary Table S5. Summary of the structural and expression analysis of TaSKP1-like genes.xls]

## Sheet: Structural and expression TaSKP
Suplementary Table S3. Summary of the Structural and expression analysis of TaSKP1-like genes in wheat tissues
Structural analysis of TaSKP1-like genes					Expression analysis of TaSKP1-like genes in tissues
Kong's groups (1994)		TaSKP1 name	Query label (IWGSC RefSeq)	Target (TGACv1)	mean_grain	mean_spike	mean_roots	mean_leaves
Type Ia	SKP1 containing one conserved intron	TaSKP1-1	TraesCS3B01G027600.1	TRIAE_CS42_3B_TGACv1_221563_AA0744310.1_LC
		TaSKP1-2	TraesCS3D01G016600.1	TRIAE_CS42_3DS_TGACv1_271527_AA0901250.1	0.682442	-1.18575	-0.337414	0.290047
		TaSKP1-3	TraesCS4A01G472600.1	TRIAE_CS42_4AL_TGACv1_288999_AA0963080.1	9.08706	8.43418	8.96196	8.71961
		TaSKP1-4	TraesCS4B01G337400.1	TRIAE_CS42_4BL_TGACv1_321003_AA1053450.1	0.299577	0.0826126	-1.02053	-0.670399
		TaSKP1-5	TraesCS4D01G438400.1_LC	TRIAE_CS42_4DL_TGACv1_342475_AA1114560.1	0.299577	0.0591851	-1.02053	-0.670399
		TaSKP1-6	TraesCS5A01G093500.1	TRIAE_CS42_5AS_TGACv1_392829_AA1265170.1	9.35421	-1.9185	-1.02053	-0.670399
		TaSKP1-7	TraesCS5A01G331300.1	TRIAE_CS42_5AL_TGACv1_374394_AA1198770.3	9.70477	9.82335	5.40521	6.29495
		TaSKP1-8	TraesCS5A01G679200.1_LC	TRIAE_CS42_5AL_TGACv1_374291_AA1196290.1	0.299577	-0.531492	-1.02053	-0.670399
		TaSKP1-9	TraesCS5B01G099600.1	TRIAE_CS42_5BS_TGACv1_424084_AA1386720.1	10.4841	-1.46566	-0.865735	-0.670399
		TaSKP1-10	TraesCS5B01G331700.1	TRIAE_CS42_U_TGACv1_640849_AA2077090.1	9.05237	9.66893	4.58393	6.38848
		TaSKP1-11	TraesCS5D01G105800.1	TRIAE_CS42_5DS_TGACv1_458141_AA1492340.1	6.33607	-1.9185	-1.02053	-0.670399
		TaSKP1-12	TraesCS5D01G337000.1	TRIAE_CS42_5DL_TGACv1_435746_AA1454290.1	0.887129	-1.9185	-1.02053	-0.670399
		TaSKP1-13	TraesCS5D01G337100.1	TRIAE_CS42_5DL_TGACv1_435746_AA1454310.1	0.50518	-1.9185	-1.02053	-0.670399
		TaSKP1-14	TraesCS5D01G337200.1	TRIAE_CS42_5DL_TGACv1_436518_AA1461600.1	5.39278	-0.770568	-1.02053	-0.499256
		TaSKP1-15	TraesCS6A01G000300.1	TRIAE_CS42_6AS_TGACv1_486107_AA1556810.1	11.9845	11.3961	12.052	11.743
		TaSKP1-16	TraesCS6B01G004300.1	TRIAE_CS42_6BS_TGACv1_515500_AA1670530.1	12.4111	11.2888	12.3151	11.7033
		TaSKP1-17	TraesCS6B01G008800.1	TRIAE_CS42_6BS_TGACv1_514336_AA1658580.1_LC
		TaSKP1-18	TraesCS6B01G024700.1	TRIAE_CS42_6BS_TGACv1_514925_AA1665910.1	6.82782	-0.69346	-1.02053	-0.670399
		TaSKP1-19	TraesCS6D01G001600.1	TRIAE_CS42_6DS_TGACv1_543041_AA1734490.1	12.1863	11.7484	12.6182	12.0356
		TaSKP1-20	TraesCS6D01G002600.1	TRIAE_CS42_6DS_TGACv1_542535_AA1723800.1	5.08557	1.13298	-1.02053	0.187363
		TaSKP1-21	TraesCS7A01G020600.1	TRIAE_CS42_7AS_TGACv1_570343_AA1834130.1	9.31228	8.99179	9.68129	8.8532
		TaSKP1-22	TraesCS7A01G565800.1
		TaSKP1-23	TraesCS7B01G492200.1	TRIAE_CS42_7BL_TGACv1_580330_AA1913460.1	8.49601	-1.9185	-1.02053	-0.670399
		TaSKP1-24	TraesCS7B01G492300.1	TRIAE_CS42_7BL_TGACv1_581647_AA1917560.1	3.10326	-1.9185	-1.02053	-0.670399
		TaSKP1-25	TraesCS7B01G492400.1	TRIAE_CS42_7BL_TGACv1_580255_AA1912800.1	5.99593	-1.9185	-1.02053	-0.670399
		TaSKP1-26	TraesCS7B01G492500.1
		TaSKP1-27	TraesCS7D01G016900.1	TRIAE_CS42_7DS_TGACv1_622317_AA2037500.1	9.19	8.26289	8.92197	8.5303
	SKP1 containing one non-conserved intron	TaSKP1-28	TraesCS1A01G129800.1	TRIAE_CS42_1AS_TGACv1_020222_AA0075800.1	7.16107	6.15349	6.02232	6.48807
		TaSKP1-29	TraesCS1B01G156000.1	TRIAE_CS42_1BL_TGACv1_035031_AA0146020.1	5.2408	5.41288	5.11112	5.03503
		TaSKP1-30	TraesCS1D01G138400.1	TRIAE_CS42_1DL_TGACv1_064625_AA0235150.1	4.36636	5.50515	4.81923	4.62544
		TaSKP1-31	TraesCS3A01G374400.1	TRIAE_CS42_3AL_TGACv1_194100_AA0626470.1	6.00309	-1.46566	-0.914866	-0.670399
		TaSKP1-32	TraesCS3B01G406500.1	TRIAE_CS42_3B_TGACv1_223042_AA0775570.1	1.04312	-1.69208	-1.02053	-0.670399
		TaSKP1-33	TraesCS4A01G379700.1	TRIAE_CS42_U_TGACv1_640848_AA2077080.1	7.55051	-1.9185	-1.02053	-0.492683
		TaSKP1-34	TraesCS5A01G172300.1
		TaSKP1-35	TraesCS5B01G331600.1	TRIAE_CS42_5BL_TGACv1_404173_AA1288130.1	5.00889	-1.69208	-1.02053	-0.670399
		TaSKP1-36	TraesCS6A01G016900.1	TRIAE_CS42_6AS_TGACv1_485911_AA1554030.1	2.26202	-0.151189	-1.02053	-0.670399
		TaSKP1-37	TraesCS6A01G017300.1	TRIAE_CS42_6AS_TGACv1_485945_AA1554510.1	1.31914	-0.910606	-1.02053	-0.670399
		TaSKP1-38	TraesCS6D01G020500.1	TRIAE_CS42_6DS_TGACv1_543770_AA1744040.1	3.05951	-0.899697	-1.02053	-0.670399
		TaSKP1-39	TraesCS7A01G565700.1
		TaSKP1-40	TraesCS7D01G544900.1
		TaSKP1-41	TraesCS7D01G545000.2	TRIAE_CS42_7DL_TGACv1_604716_AA2000980.1	6.78432	-1.9185	-0.833373	-0.670399
Type Ib	Intronless	TaSKP1-42	TraesCS1D01G201900.1	TRIAE_CS42_1DL_TGACv1_062491_AA0215230.1	0.299577	0.726459	-0.703538	-0.670399
		TaSKP1-43	TraesCS2A01G522300.1	TRIAE_CS42_2AL_TGACv1_096083_AA0317040.1	0.342414	0.540997	-0.914866	-0.670399
		TaSKP1-44	TraesCS2A01G574500.1	TRIAE_CS42_2AL_TGACv1_094030_AA0291330.1	0.362332	0.390451	-1.02053	-0.601488
		TaSKP1-45	TraesCS2B01G442100.1	TRIAE_CS42_2BL_TGACv1_130247_AA0407050.1_LC
		TaSKP1-46	TraesCS2B01G590600.1	TRIAE_CS42_2BL_TGACv1_130180_AA0405630.1_LC
		TaSKP1-47	TraesCS2D01G420100.1	TRIAE_CS42_2DL_TGACv1_159029_AA0530990.1	0.894007	0.137919	-0.635915	-0.670399
		TaSKP1-48	TraesCS2D01G524400.1	TRIAE_CS42_2DL_TGACv1_158142_AA0510320.1_LC
		TaSKP1-49	TraesCS2D01G560300.1	TRIAE_CS42_2DL_TGACv1_159375_AA0537410.1	0.597509	0.2541	-1.02053	-0.208593
		TaSKP1-50	TraesCS2D01G560400.1	TRIAE_CS42_2DL_TGACv1_164223_AA0564810.1	0.446086	0.727876	-0.914746	0.292644
		TaSKP1-51	TraesCS2D01G560500.1	TRIAE_CS42_2DL_TGACv1_158926_AA0528880.1	0.45359	0.10967	-0.891567	-0.362699
		TaSKP1-52	TraesCS2D01G560700.1	TRIAE_CS42_2DL_TGACv1_158926_AA0528900.1	0.385256	-0.0515384	-1.02053	-0.670399
		TaSKP1-53	TraesCS2D01G721500.1_LC	TRIAE_CS42_2DL_TGACv1_158669_AA0524240.1	0.299577	-0.74503	-1.02053	-0.670399
		TaSKP1-54	TraesCS3A01G297000.1	TRIAE_CS42_3AL_TGACv1_193996_AA0624210.1	5.67949	4.13075	4.88694	2.25582
		TaSKP1-55	TraesCS3A01G681400.1_LC	TRIAE_CS42_3AL_TGACv1_195629_AA0652050.1_LC
		TaSKP1-56	TraesCS3B01G092200.1	TRIAE_CS42_3B_TGACv1_221624_AA0746150.1	0.448005	0.278071	-1.02053	-0.670399
		TaSKP1-57	TraesCS3B01G340100.1	TRIAE_CS42_3B_TGACv1_220684_AA0715360.1	7.3182	6.58126	6.22943	5.39949
		TaSKP1-58	TraesCS3B01G340200.1	TRIAE_CS42_3B_TGACv1_221221_AA0734130.1	2.53039	0.67721	0.256773	-0.353212
		TaSKP1-59	TraesCS3B01G566400.1	TRIAE_CS42_3B_TGACv1_226065_AA0813710.1	0.299577	-0.665434	-0.605074	-0.463665
		TaSKP1-60	TraesCS3D01G077800.1	TRIAE_CS42_3DS_TGACv1_273201_AA0929400.1_LC
		TaSKP1-61	TraesCS3D01G305500.1
		TaSKP1-62	TraesCS3D01G509600.1	TRIAE_CS42_3DL_TGACv1_249976_AA0859680.1	0.299577	0.137495	-1.02053	-0.60148
		TaSKP1-63	TraesCS4A01G366400.1	TRIAE_CS42_4AL_TGACv1_289156_AA0966330.1	4.14148	4.64883	2.87088	3.0961
		TaSKP1-64	TraesCS5A01G168900.1	TRIAE_CS42_5AL_TGACv1_377911_AA1250080.1	0.513761	-0.0405089	-1.02053	-0.601488
		TaSKP1-65	TraesCS5A01G462800.1	TRIAE_CS42_5AL_TGACv1_374737_AA1207930.1	0.448007	0.0479878	-0.58254	-0.419652
		TaSKP1-66	TraesCS5B01G165700.1	TRIAE_CS42_5BL_TGACv1_404706_AA1308940.1	2.58835	1.04827	-0.141508	0.621659
		TaSKP1-67	TraesCS5B01G169700.1	TRIAE_CS42_5BL_TGACv1_406955_AA1351830.1	0.299577	0.603368	-0.914866	-0.601488
		TaSKP1-68	TraesCS5B01G372700.1	TRIAE_CS42_5BL_TGACv1_406218_AA1342340.1	0.556598	0.808932	-0.914866	-0.601488
		TaSKP1-69	TraesCS5B01G474100.1	TRIAE_CS42_5BL_TGACv1_404813_AA1311550.1	0.490847	-1.9185	-0.914846	-0.670399
		TaSKP1-70	TraesCS5D01G173200.1	TRIAE_CS42_5DL_TGACv1_432935_AA1395100.1	1.6268	0.479844	-0.809202	-0.119108
		TaSKP1-71	TraesCS5D01G175900.1	TRIAE_CS42_5DL_TGACv1_432932_AA1394940.1	0.576516	-0.639749	-0.789902	-0.318082
		TaSKP1-72	TraesCS5D01G176900.1	TRIAE_CS42_5DL_TGACv1_433403_AA1412120.1	0.299577	0.0272635	-1.02053	-0.670399
		TaSKP1-73	TraesCS5D01G379900.1	TRIAE_CS42_5DL_TGACv1_436190_AA1459100.1	0.38525	0.283495	-1.02053	-0.569446
		TaSKP1-74	TraesCS5D01G475400.1	TRIAE_CS42_5DL_TGACv1_433879_AA1424270.1	0.299577	0.337312	-0.789902	-0.670399
		TaSKP1-75	TraesCS5D01G475600.1	TRIAE_CS42_5DL_TGACv1_434337_AA1434140.1	0.299577	0.854224	-1.02053	-0.601109
		TaSKP1-76	TraesCS6B01G053400.1	TRIAE_CS42_U_TGACv1_640909_AA2078820.1	0.299577	-0.802249	-1.02053	-0.670399
		TaSKP1-77	TraesCS6D01G045500.1	TRIAE_CS42_6DS_TGACv1_543394_AA1739420.1	0.299577	-0.619335	-0.91381	-0.670399
		TaSKP1-78	TraesCS7A01G193600.1	TRIAE_CS42_7AS_TGACv1_569449_AA1816210.1	0.342414	-1.0926	-1.02053	-0.670399
		TaSKP1-79	TraesCS7A01G498800.1	TRIAE_CS42_7AL_TGACv1_557056_AA1775880.1	0.299577	0.157248	-0.809175	-0.532576
		TaSKP1-80	TraesCS7B01G098900.1	TRIAE_CS42_7BS_TGACv1_594947_AA1958640.1	0.438206	0.40041	-0.548743	-0.569446
		TaSKP1-81	TraesCS7D01G194900.1	TRIAE_CS42_7DS_TGACv1_626782_AA2066890.1	0.34245	0.673363	-1.02053	-0.601488
Type II	SKP1 containing more than one intron	TaSKP1-82	TraesCS2A01G506300.1	TRIAE_CS42_2AL_TGACv1_093359_AA0278450.1	7.60641	7.30044	7.4089	7.85153
		TaSKP1-83	TraesCS3B01G308600.1
		TaSKP1-84	TraesCS3B01G603200.1	TRIAE_CS42_3B_TGACv1_223009_AA0775170.1	0.470924	0.00152758	-0.0148849	-0.0081543
		TaSKP1-85	TraesCS3B01G895200.1_LC	TRIAE_CS42_3B_TGACv1_224572_AA0798110.1	0.342414	0.143297	-0.591001	-0.272695
		TaSKP1-86	TraesCS3D01G398600.1	TRIAE_CS42_3DL_TGACv1_250448_AA0868410.1	4.11016	2.18447	1.91353	0.587598
		TaSKP1-87	TraesCS3D01G398700.3	TRIAE_CS42_3DL_TGACv1_249268_AA0843730.1	7.85595	3.92307	0.393397	1.5177
		TaSKP1-88	TraesCS3D01G543200.1	TRIAE_CS42_3DL_TGACv1_250578_AA0870500.1	0.589635	-0.181966	-1.02053	-0.670399
		TaSKP1-89	TraesCS3D01G543600.1	TRIAE_CS42_3DL_TGACv1_249240_AA0842780.1	0.38525	-0.174776	-0.809202	-0.670399
		TaSKP1-90	TraesCS4B01G362000.2	TRIAE_CS42_4BL_TGACv1_320833_AA1049800.1	9.4686	7.9471	8.02269	8.26402
		TaSKP1-91	TraesCS4D01G355000.1	TRIAE_CS42_4DL_TGACv1_344147_AA1144320.2	9.43103	8.01168	7.8916	8.04726
		TaSKP1-92	TraesCS5A01G530000.1	TRIAE_CS42_5AL_TGACv1_374563_AA1203320.1	9.3919	7.88023	8.08831	8.21225
