# Supplementary material for: Expansion and Functional Diversification of SKP1-Like Genes in Wheat (Triticum aestivum L.)
Source: Int J Mol Sci. 2019 Jul 4;20(13):3295. doi: 10.3390/ijms20133295 (PMC6650978; doi:10.3390/ijms20133295)
Supplement: Supplementary file 1 [file ijms-20-03295-s001.zip › ijms-510341 final suppl/Supplementary Table S6. List of primers.xls]

## Sheet: List of primers
Table S4. List of primers
TaSKP1 and FBX name	Query label (IWGSC RefSeq)	Target (TGACv1)	Obtention	Primers for full length cDNA amplification	Primers for Y2H
TaSKP1-3	TraesCS4A01G472600.1	TRIAE_CS42_4AL_TGACv1_288999_AA0963080.1	RT-PCR	5'-ATGGCGGCCGCGGGAGACGC-3’	5’-GGGGACAAGTTTGTACAAAAAAGCAGGCTTCATGGCGGCCGCGGGAGACGC-3’
				5'-ATGAAACCATTATGATGACA-3’	5’-GGGGACCACTTTGTACAAGAAAGCTGGGTCATGAAACCATTATGATGACA-3’
TaSKP1-19	TraesCS6D01G001600.1	TRIAE_CS42_6DS_TGACv1_543041_AA1734490.1	RT-PCR	5'-ATGGCGGCCGCGGGAGACGC-3'	5’-GGGGACAAGTTTGTACAAAAAAGCAGGCTTCATGGCGGCCGCGGGAGACGC-3
				5'-ACCGACACCACCTCA-3’	5’-GGGGACCACTTTGTACAAGAAAGCTGGGTCTGTTCACCGACACCACCTCA-3’
TaSKP1-10	TraesCS5B01G331700.1	TRIAE_CS42_U_TGACv1_640849_AA2077090.1	RT-PCR	5'-ATGGCGGCGGACGCGGCATC-3’	5’-GGGGACAAGTTTGTACAAAAAAGCAGGCTTCATGGCGGCGGACGCGGCATC-3’
				5'-GGCTGCTCCCAGGCATTCGA-3’	5’-GGGGACCACTTTGTACAAGAAAGCTGGGTCGGCTGCTCCCAGGCATTCGA-3’
TaZTL-like	TraesCS7D01G423400.1	TRIAE_CS42_U_TGACv1_642218_AA2113640.1	RT-PCR	5'-ATGTTCACGTTCGCCATCG-3’	5’-GGGGACAAGTTTGTACAAAAAAGCAGGCTTCATGTTCACGTTCGCCATCG-3’
				5'-TCAAACAGAGTTACTACTAG-3’	5’-GGGGACCACTTTGTACAAGAAAGCTGGGTCTCAAACAGAGTTACTACTAG-3’
TaFBP7-like	TraesCS2A01G303500.1	TRIAE_CS42_2AL_TGACv1_092950_AA0267880.1	RT-PCR	5'-ATGGCTTCCCCAGATATCT-3’	5’-GGGGACAAGTTTGTACAAAAAAGCAGGCTTCATGGCTTCCCCAGATATCT-3’
				5'-TCACCCAGGGACAAAGTAA-3’	5’-GGGGACCACTTTGTACAAGAAAGCTGGGTCTCACCCAGGGACAAAGTAA-3’
TaABA-T-like	TraesCS5B01G123800.1	TRIAE_CS42_5BL_TGACv1_404179_AA1288420.1	RT-PCR	5'-ATGTCGTTTCGTAGCATTGT-3’	5’-GGGGACAAGTTTGTACAAAAAAGCAGGCTTCATGTCGTTTCGTAGCATTGT-3’
				5'-TCATTCGCAAGCCAGCTTGG-3’	5’-GGGGACCACTTTGTACAAGAAAGCTGGGTCTCATTCGCAAGCCAGCTTGG-3’
